# Supplementary material for: Compressor performance modelling method based on support vector machine nonlinear regression algorithm
Source: R Soc Open Sci. 2020 Jan 8;7(1):191596. doi: 10.1098/rsos.191596 (PMC7029895; doi:10.1098/rsos.191596)
Supplement: BP [file rsos191596supp1.txt]

clear
clc
%The comparison of interpolation performance for the flow characteristic map 
A=[440
440
440
440
440
440
440
480
480
480
480
480
480
480
520
520
520
520
520
520
520
560
560
560
560
560
560
560
640
640
640
640
640
640
640
680
680
680
680
680
680
680
720
720
720
720
720
720
720
760
760
760
760
760
760
760
800
800
800
800
800
800
800
]./840;
length(A)
B=[1.47892
1.5738
1.62349
1.65512
1.66867
1.68223
1.69578
1.59639
1.71386
1.78163
1.81325
1.82681
1.84036
1.85843
1.71837
1.84036
1.9262
1.9759
1.99849
2.02108
2.04367
1.86295
1.98946
2.09789
2.17922
2.21536
2.23343
2.25602
2.23343
2.44127
2.60392
2.6988
2.74398
2.78012
2.80723
2.4503
2.68072
2.83886
3.00151
3.08735
3.13253
3.15512
2.70203
2.91874
3.1219
3.32054
3.44244
3.51919
3.55079
2.99247
3.25452
3.50301
3.7244
3.85994
3.93223
4.00452
3.30873
3.50301
3.80572
4.05873
4.27108
4.42922
4.52861
]./4.51054;
length(B)
D=[1.00704
0.954225
0.883803
0.795775
0.735915
0.658451
0.577465
1.13028
1.07746
0.992958
0.90493
0.820423
0.75
0.683099
1.25352
1.22183
1.16549
1.07042
0.992958
0.897887
0.806338
1.39437
1.36972
1.33099
1.23944
1.11972
1.02817
0.933099
1.72887
1.70423
1.67606
1.59155
1.5
1.39437
1.22183
1.90845
1.89085
1.87676
1.82042
1.7007
1.56338
1.40493
2.09155
2.07394
2.05634
2.02817
1.91549
1.77113
1.60563
2.26408
2.24648
2.23239
2.2007
2.10563
2.00352
1.83803
2.41197
2.40141
2.39085
2.38028
2.32042
2.21479
2.07042
]./2.47183;
%%%%%%%%%%%%%%%%%%%%%%%%%%%%%%%%%%%%%%%%%%%%%%%%%%%%%%%%%%%%%%%%%%%%%%%
P=[A,B]';
t=[D]';
net=newff([0 1.1;0 1],[20 1],{'logsig' 'purelin'},'trainbr');

net.trainparam.goal=0.00001;
net.trainparam.epochs=10000;
[net,tr]=train(net,P,t);
save mynet2 net;


A=[600
600
600
600
600
600
600
]./840;
B=[2.03464
2.21084
2.34639
2.43223
2.46386
2.49096
2.50904
]./4.51054;
P=[A,B]';
load mynet2 net;
tic      
Y=sim(net,P)';
toc
zz=Y.*2.47183;

%The results of each neural network operation may be different.
