# Supplementary material for: Compressor performance modelling method based on support vector machine nonlinear regression algorithm
Source: R Soc Open Sci. 2020 Jan 8;7(1):191596. doi: 10.1098/rsos.191596 (PMC7029895; doi:10.1098/rsos.191596)
Supplement: Comparison [file rsos191596supp2.txt]

clear
clc
%The comparison of interpolation performance for the flow characteristic map 
a1=[1.5493
1.52465
1.48239
1.37324
1.28873
1.16901
1.07042
];
b1=[2.03464
2.21084
2.34639
2.43223
2.46386
2.49096
2.50904
];
%%
abp=[1.54255417419120
1.51962647699370
1.50768893264373
1.37148494844630
1.27601170379445
1.16955930356011
1.08445114238580
];
arbf=[
1.549815575
1.549771265
1.474469784
1.344226752
1.261285341
1.212377246
1.177967711
];
aelman=[1.562691321
1.470417194
1.400069229
1.356014053
1.339902937
1.226157747
1.117019229
];
asvm=[1.539096443
1.519852977
1.477561173
1.329057364
1.26120845
1.19765709
1.152534415
];
h=plot(a1,b1,'-or',abp,b1,'-*g',arbf,b1,'-^b',aelman,b1,'-dc',asvm,b1,'-hk');
xlabel('Flow characteristics');
ylabel('Pressure ratio');
legend([h(1),h(2),h(3),h(4),h(5)],'Sample point','BP','RBF','Elman','SVM', 'Location','SouthWest');
set(gcf,'color','white'); 
set(gca,'color','white'); 
