# Supplementary material for: Compressor performance modelling method based on support vector machine nonlinear regression algorithm
Source: R Soc Open Sci. 2020 Jan 8;7(1):191596. doi: 10.1098/rsos.191596 (PMC7029895; doi:10.1098/rsos.191596)
Supplement: Compressor characteristic maps [file rsos191596supp3.txt]

clear
clc
a1=[0.90493
0.862676
0.802817
0.728873
0.651408
0.584507
0.510563];
b1=[1.375
1.43825
1.47892
1.50602
1.52861
1.54217
1.5512];
a6=[1.5493
1.52465
1.48239
1.37324
1.28873
1.16901
1.07042];
b6=[2.03464
2.21084
2.34639
2.43223
2.46386
2.49096
2.50904];
a12=[2.49296
2.48944
2.48239
2.47887
2.47183
2.44366
2.37324];
b12=[3.67018
3.9503
4.14006
4.32078
4.51054
4.78614
5.01657];
%%%%%%%%%%%%%%%%%%%%%%%%%%
a2=[1.00704
0.954225
0.883803
0.795775
0.735915
0.658451
0.577465];
b2=[1.47892
1.5738
1.62349
1.65512
1.66867
1.68223
1.69578];
a3=[1.13028
1.07746
0.992958
0.90493
0.820423
0.75
0.683099];
b3=[1.59639
1.71386
1.78163
1.81325
1.82681
1.84036
1.85843];
a4=[1.25352
1.22183
1.16549
1.07042
0.992958
0.897887
0.806338];
b4=[1.71837
1.84036
1.9262
1.9759
1.99849
2.02108
2.04367];
a5=[1.39437
1.36972
1.33099
1.23944
1.11972
1.02817
0.933099];
b5=[1.86295
1.98946
2.09789
2.17922
2.21536
2.23343
2.25602];
a7=[1.72887
1.70423
1.67606
1.59155
1.5
1.39437
1.22183];
b7=[2.23343
2.44127
2.60392
2.6988
2.74398
2.78012
2.80723];
a8=[1.90845
1.89085
1.87676
1.82042
1.7007
1.56338
1.40493];
b8=[2.4503
2.68072
2.83886
3.00151
3.08735
3.13253
3.15512];
a9=[2.09155
2.07394
2.05634
2.02817
1.91549
1.77113
1.60563];
b9=[2.70203
2.91874
3.1219
3.32054
3.44244
3.51919
3.55079];
a10=[2.26408
2.24648
2.23239
2.2007
2.10563
2.00352
1.83803];
b10=[2.99247
3.25452
3.50301
3.7244
3.85994
3.93223
4.00452];
a11=[2.41197
2.40141
2.39085
2.38028
2.32042
2.21479
2.07042];
b11=[3.30873
3.50301
3.80572
4.05873
4.27108
4.42922
4.52861];
%%%%%%%%%%%%%%%%%%%%%
h=plot(a1,b1,'og',a6,b6,'og',a12,b12,'og',a2,b2,'og',a3,b3,'og',a4,b4,'og',a5,b5,'og',a7,b7,'og',a8,b8,'og',a9,b9,'og',a10,b10,'og',a11,b11,'og')
 hold on
 q=plot(a1,b1,'-k',a6,b6,'-k',a12,b12,'-k',a2,b2,'-k',a3,b3,'-k',a4,b4,'-k',a5,b5,'-k',a7,b7,'-k',a8,b8,'-k',a9,b9,'-k',a10,b10,'-k',a11,b11,'-k')
xlabel('Flow characteristics');
ylabel('Pressure ratio');
axis([0.5 2.6 1 5.5]);
 legend([h(1),q(1)],'Sample point','Original curve','location','northwest');


clear
clc
a1=[0.545694
0.658172
0.781195
0.823374
0.847979
0.865554
0.879613
0.900703];
b1=[0.76
0.78
0.78
0.76
0.74
0.72
0.7
0.65];
a6=[1.55282
1.53521
1.52817
1.52113
1.51056
1.48944
1.4331
1.23592
1.09507];
b6=[0.65
0.7
0.72
0.74
0.76
0.78
0.8
0.8
0.78];
a12=[2.48594
2.48243
2.47891
2.4754
2.46837
2.43673];
b12=[0.65
0.7
0.72
0.74
0.76
0.78];
%%%%%%%%%%%%%%%%%%%%%%%%%%
a2=[0.626538
0.721441
0.900703
0.935852
0.956942
0.974517
0.988576
1.00615];
b2=[0.76
0.78
0.78
0.76
0.74
0.72
0.7
0.65];
a3=[0.717926
0.795255
1.02021
1.05888
1.07996
1.09402
1.10105
1.12566];
b3=[0.76
0.78
0.78
0.76
0.74
0.72
0.7
0.65];
a4=[1.2522
1.23462
1.22408
1.21353
1.19244
1.15729
0.890158
0.809315];
b4=[0.65
0.7
0.72
0.74
0.76
0.78
0.78
0.76];
a5=[1.39279
1.37522
1.36819
1.35764
1.34359
1.31547
1.2522
1.17838
0.985062];
b5=[0.65
0.7
0.72
0.74
0.76
0.78
0.8
0.8
0.78];
a7=[1.7232
1.71265
1.70562
1.69859
1.69156
1.6775
1.63181
1.52636
1.34359];
b7=[0.65
0.7
0.72
0.74
0.76
0.78
0.8
0.81
0.8];
a8=[1.89895
1.89543
1.8884
1.88137
1.87434
1.8638
1.82865
1.76538
1.558
1.44903];
b8=[0.65
0.7
0.72
0.74
0.76
0.78
0.8
0.81
0.81
0.8];
a9=[2.08524
2.07118
2.06766
2.06063
2.05009
2.04306
2.01845
1.9587
1.70914
1.60369];
b9=[0.65
0.7
0.72
0.74
0.76
0.78
0.8
0.81
0.81
0.8];
a10=[2.25747
2.24692
2.24341
2.23638
2.22583
2.2188
2.17663
2.06766
1.96573];
b10=[0.65
0.7
0.72
0.74
0.76
0.78
0.8
0.81
0.81];
a11=[2.40861
2.39807
2.39104
2.38752
2.38401
2.37346
2.28559
2.07469];
b11=[0.65
0.7
0.72
0.74
0.76
0.78
0.8
0.8];
%%%%%%%%%%%%%%%%%%%%%
h=plot(a1,b1,'og',a6,b6,'og',a12,b12,'og',a2,b2,'og',a3,b3,'og',a4,b4,'og',a5,b5,'og',a7,b7,'og',a8,b8,'og',a9,b9,'og',a10,b10,'og',a11,b11,'og')
hold on
q=plot(a1,b1,'-k',a6,b6,'-k',a12,b12,'-k',a2,b2,'-k',a3,b3,'-k',a4,b4,'-k',a5,b5,'-k',a7,b7,'-k',a8,b8,'-k',a9,b9,'-k',a10,b10,'-k',a11,b11,'-k')
xlabel('Flow characteristics');
ylabel('Isentropic efficiency');
axis([0.5 2.6 0.64 0.84]);
legend([h(1),q(1)],'Sample point','Original curve','location','northwest');
