# Supplementary material for: Compressor performance modelling method based on support vector machine nonlinear regression algorithm
Source: R Soc Open Sci. 2020 Jan 8;7(1):191596. doi: 10.1098/rsos.191596 (PMC7029895; doi:10.1098/rsos.191596)
Supplement: Elman [file rsos191596supp4.txt]

clc
clear
%The comparison of interpolation performance for the efficiency characteristic map
A=[420
420
420
420
420
420
420
420
440
440
440
440
440
440
440
440
460
460
460
460
460
460
460
460
480
480
480
480
480
480
480
480
520
520
520
520
520
520
520
520
540
540
540
540
540
540
540
540
560
560
560
560
560
560
560
560
560
580
580
580
580
580
580
580
580
580
600
600
600
600
600
600
600
600
600
620
620
620
620
620
620
620
620
620
640
640
640
640
640
640
640
640
640
660
660
660
660
660
660
660
660
660
660
680
680
680
680
680
680
680
680
680
680
700
700
700
700
700
700
700
700
700
700
720
720
720
720
720
720
720
720
720
720
740
740
740
740
740
740
740
740
740
760
760
760
760
760
760
760
760
760
780
780
780
780
780
780
780
800
800
800
800
800
800
800
800
820
820
820
820
820
820]./840;
length(A)
D=[0.76
0.78
0.78
0.76
0.74
0.72
0.7
0.65
0.76
0.78
0.78
0.76
0.74
0.72
0.7
0.65
0.65
0.7
0.72
0.74
0.76
0.78
0.78
0.76
0.76
0.78
0.78
0.76
0.74
0.72
0.7
0.65
0.65
0.7
0.72
0.74
0.76
0.78
0.78
0.76
0.65
0.7
0.72
0.74
0.76
0.78
0.8
0.78
0.65
0.7
0.72
0.74
0.76
0.78
0.8
0.8
0.78
0.65
0.7
0.72
0.74
0.76
0.78
0.8
0.8
0.78
0.65
0.7
0.72
0.74
0.76
0.78
0.8
0.8
0.78
0.65
0.7
0.72
0.74
0.76
0.78
0.8
0.8
0.78
0.65
0.7
0.72
0.74
0.76
0.78
0.8
0.81
0.8
0.65
0.7
0.72
0.74
0.76
0.78
0.8
0.81
0.81
0.8
0.65
0.7
0.72
0.74
0.76
0.78
0.8
0.81
0.81
0.8
0.65
0.7
0.72
0.74
0.76
0.78
0.8
0.81
0.81
0.8
0.65
0.7
0.72
0.74
0.76
0.78
0.8
0.81
0.81
0.8
0.65
0.7
0.72
0.74
0.76
0.78
0.8
0.81
0.8
0.65
0.7
0.72
0.74
0.76
0.78
0.8
0.81
0.81
0.65
0.7
0.72
0.74
0.76
0.78
0.8
0.65
0.7
0.72
0.74
0.76
0.78
0.8
0.8
0.65
0.7
0.72
0.74
0.76
0.78
]./0.74;
B=[0.584359
0.686292
0.840949
0.879613
0.900703
0.918278
0.932337
0.953427
0.626538
0.721441
0.900703
0.935852
0.956942
0.974517
0.988576
1.00615
1.06591
1.04833
1.03427
1.0167
0.995606
0.960457
0.756591
0.668717
0.717926
0.795255
1.02021
1.05888
1.07996
1.09402
1.10105
1.12566
1.2522
1.23462
1.22408
1.21353
1.19244
1.15729
0.890158
0.809315
1.3225
1.30141
1.29438
1.28383
1.26626
1.23462
1.16784
0.939367
1.39279
1.37522
1.36819
1.35764
1.34359
1.31547
1.2522
1.17838
0.985062
1.47012
1.45606
1.44552
1.43497
1.42091
1.39982
1.33656
1.18893
1.0413
1.47012
1.45606
1.44552
1.43497
1.42091
1.39982
1.33656
1.18893
1.0413
1.63533
1.62127
1.61775
1.61072
1.60018
1.58612
1.52988
1.29086
1.15026
1.7232
1.71265
1.70562
1.69859
1.69156
1.6775
1.63181
1.52636
1.34359
1.8181
1.80404
1.79701
1.78998
1.78295
1.76889
1.73374
1.65993
1.50527
1.39279
1.89895
1.89543
1.8884
1.88137
1.87434
1.8638
1.82865
1.76538
1.558
1.44903
1.99736
1.98682
1.97979
1.97276
1.96573
1.9587
1.93058
1.87083
1.6283
1.52285
2.08524
2.07118
2.06766
2.06063
2.05009
2.04306
2.01845
1.9587
1.70914
1.60369
2.17311
2.15905
2.15202
2.14851
2.14499
2.13093
2.0993
2.03251
1.8181
2.25747
2.24692
2.24341
2.23638
2.22583
2.2188
2.17663
2.06766
1.96573
2.33831
2.32777
2.32777
2.31722
2.31019
2.29965
2.24341
2.40861
2.39807
2.39104
2.38752
2.38401
2.37346
2.28559
2.07469
2.45079
2.44376
2.43673
2.43673
2.4297
2.41213 ]./2.4754;
%%%%%%%%%%%%%%%%%%%%%%%%%%%%%%%%%%%%%%%%%%%%%%%%%%%%%%%%%%%%%%%%%%%%%%%
P=[A,B]';
T=[D]';

net=newelm([0 1.1;0 1],[25,1],{'logsig','purelin'});
net.trainParam.show = 50;
net.trainParam.lr = 0.05;
net.trainParam.mc = 0.9;
net.trainParam.epochs = 10000;
net.trainParam.goal = 0.00001;
[net,tr] = train(net,P,T);
save mynet7 net;


A=[600
600
600
600
600
600
600
600
600
]./840;
B=[1.47012
1.45606
1.44552
1.43497
1.42091
1.39982
1.33656
1.18893
1.0413
]./2.4754;
P=[A,B]';
load mynet7 net;
tic      
Y=sim(net,P)';
toc
zz=Y.*0.74

%The results of each neural network operation may be different.
