# Supplementary material for: Compressor performance modelling method based on support vector machine nonlinear regression algorithm
Source: R Soc Open Sci. 2020 Jan 8;7(1):191596. doi: 10.1098/rsos.191596 (PMC7029895; doi:10.1098/rsos.191596)
Supplement: RMSE [file rsos191596supp6.txt]

clear
clc
%The comparison of interpolation performance
a=[1.5493
1.52465
1.48239
1.37324
1.28873
1.16901
1.07042
];
%%
abp=[1.570606617
1.530297008
1.498255209
1.37237319
1.276301411
1.165020481
1.073965914
];
arbf=[1.549815575
1.549771265
1.474469784
1.344226752
1.261285341
1.212377246
1.177967711
];
aelman=[1.562691321
1.470417194
1.400069229
1.356014053
1.339902937
1.226157747
1.117019229
];
asvm=[1.539096443
1.519852977
1.477561173
1.329057364
1.26120845
1.19765709
1.152534415
];

error1=a-abp;
error2=a-arbf;
error3=a-aelman;
error4=a-asvm;


Fabp=sqrt(sum(error1.^2)/length(error1))*100
Farbf=sqrt(sum(error2.^2)/length(error2))*100
Faelman=sqrt(sum(error3.^2)/length(error3))*100
Fasvm=sqrt(sum(error4.^2)/length(error4))*100
