# Supplementary material for: Compressor performance modelling method based on support vector machine nonlinear regression algorithm
Source: R Soc Open Sci. 2020 Jan 8;7(1):191596. doi: 10.1098/rsos.191596 (PMC7029895; doi:10.1098/rsos.191596)
Supplement: SVM [file rsos191596supp7.txt]

clear all
clc
%%The comparison of interpolation performance for the flow characteristic map
A=[440
440
440
440
440
440
440
480
480
480
480
480
480
480
520
520
520
520
520
520
520
560
560
560
560
560
560
560
640
640
640
640
640
640
640
680
680
680
680
680
680
680
720
720
720
720
720
720
720
760
760
760
760
760
760
760
800
800
800
800
800
800
800
];
length(A)
B=[1.47892
1.5738
1.62349
1.65512
1.66867
1.68223
1.69578
1.59639
1.71386
1.78163
1.81325
1.82681
1.84036
1.85843
1.71837
1.84036
1.9262
1.9759
1.99849
2.02108
2.04367
1.86295
1.98946
2.09789
2.17922
2.21536
2.23343
2.25602
2.23343
2.44127
2.60392
2.6988
2.74398
2.78012
2.80723
2.4503
2.68072
2.83886
3.00151
3.08735
3.13253
3.15512
2.70203
2.91874
3.1219
3.32054
3.44244
3.51919
3.55079
2.99247
3.25452
3.50301
3.7244
3.85994
3.93223
4.00452
3.30873
3.50301
3.80572
4.05873
4.27108
4.42922
4.52861
];
length(B)
D=[1.00704
0.954225
0.883803
0.795775
0.735915
0.658451
0.577465
1.13028
1.07746
0.992958
0.90493
0.820423
0.75
0.683099
1.25352
1.22183
1.16549
1.07042
0.992958
0.897887
0.806338
1.39437
1.36972
1.33099
1.23944
1.11972
1.02817
0.933099
1.72887
1.70423
1.67606
1.59155
1.5
1.39437
1.22183
1.90845
1.89085
1.87676
1.82042
1.7007
1.56338
1.40493
2.09155
2.07394
2.05634
2.02817
1.91549
1.77113
1.60563
2.26408
2.24648
2.23239
2.2007
2.10563
2.00352
1.83803
2.41197
2.40141
2.39085
2.38028
2.32042
2.21479
2.07042
];
p_train=[A,B];
t_train=[D];
a=[600
600
600
600
600
600
600
];
b=[2.03464
2.21084
2.34639
2.43223
2.46386
2.49096
2.50904
];
p_test=[a,b];
t_test=[1.5493
1.52465
1.48239
1.37324
1.28873
1.16901
1.07042
];
%%  Data normalization
[pn_train,inputps] = mapminmax(p_train');
pn_train = pn_train';
pn_test = mapminmax('apply',p_test',inputps);
pn_test = pn_test';
[tn_train,outputps] = mapminmax(t_train');
tn_train = tn_train';
tn_test = mapminmax('apply',t_test',outputps);
tn_test = tn_test';
%% SVM model creation
% 1. Finding the Best Parameters
[c,g] = meshgrid(-10:0.5:10,-10:0.5:10);
[m,n] = size(c);
cg = zeros(m,n);
eps = 10^(-4);
v = 5;
bestc = 0;
bestg = 0;
error = Inf;
for i = 1:m
    for j = 1:n
        cmd = ['-v ',num2str(v),' -t 2',' -c ',num2str(2^c(i,j)),' -g ',num2str(2^g(i,j) ),' -s 3 -p 0.1'];
        cg(i,j) = svmtrain(tn_train,pn_train,cmd);
        if cg(i,j) < error
            error = cg(i,j);
            bestc = 2^c(i,j);
            bestg = 2^g(i,j);
        end
        if abs(cg(i,j) - error) <= eps && bestc > 2^c(i,j)
            error = cg(i,j);
            bestc = 2^c(i,j);
            bestg = 2^g(i,j);
        end
    end
end
% 2. SVM model
cmd = [' -t 2',' -c ',num2str(bestc),' -g ',num2str(bestg),' -s 3 -p 0.01'];
model = svmtrain(tn_train,pn_train,cmd);
%% Simulation prediction
[Predict_1,error_1] = svmpredict(tn_train,pn_train,model);
[Predict_2,error_2] = svmpredict(tn_test,pn_test,model);
% Mean squared error = 0.000426362 (regression)
% Squared correlation coefficient = 0.997399 (regression)
% Mean squared error = 0.00253116 (regression)
% Squared correlation coefficient = 0.971479 (regression)
%% Inverse normalization
predict_1 = mapminmax('reverse',Predict_1,outputps);
predict_2 = mapminmax('reverse',Predict_2,outputps);
%% Results
result_1 = [t_train predict_1];
result_2 = [t_test predict_2];
