# Supplementary material for: Compressor performance modelling method based on support vector machine nonlinear regression algorithm
Source: R Soc Open Sci. 2020 Jan 8;7(1):191596. doi: 10.1098/rsos.191596 (PMC7029895; doi:10.1098/rsos.191596)
Supplement: The compressor characteristics prediction points data [file rsos191596supp8.xlsx]

## Sheet: Sheet1
		Compressor flow characteristic prediction points
Speed	Flow	Pressure ratio		Algorithms	BP	RBF	Elman	SVM
400	0.90493	1.375			0.896983	0.97083	0.888681	0.906121
400	0.862676	1.43825			0.790448	0.853167	0.820609	0.850875
400	0.802817	1.47892			0.669424	0.759157	0.719825	0.776037
400	0.728873	1.50602			0.561605	0.688669	0.602334	0.708913
400	0.651408	1.52861			0.453223	0.625172	0.587751	0.642393
400	0.584507	1.54217			0.37949	0.585005	0.578998	0.597851
400	0.510563	1.5512			0.326602	0.557409	0.573169	0.566274
Speed	Flow	Pressure ratio		Algorithms	BP	RBF	Elman	SVM						580+620+840	580+620+820	400+580+840
600	1.5493	2.03464			1.54255	1.54982	1.56269	1.5391						1.5443	1.54359	1.54958
600	1.52465	2.21084			1.51963	1.54977	1.47042	1.51985						1.59805	1.59833	1.54986
600	1.48239	2.34639			1.50769	1.47447	1.40007	1.47756						1.47765	1.477	1.43951
600	1.37324	2.43223			1.37148	1.34423	1.35601	1.32906						1.33321	1.33031	1.32375
600	1.28873	2.46386			1.27601	1.26129	1.3399	1.26121						1.26739	1.26322	1.2727
600	1.16901	2.49096			1.16956	1.21238	1.22616	1.19766						1.2058	1.20034	1.22552
600	1.07042	2.50904			1.08445	1.17797	1.11702	1.15253						1.1621	1.15567	1.19232
Speed	Flow	Pressure ratio		Algorithms	BP	RBF	Elman	SVM
840	2.49296	3.67018			2.71326	2.5007	2.58145	2.506
840	2.48944	3.9503			2.79227	2.46662	2.55452	2.48758
840	2.48239	4.14006			2.62075	2.45968	2.5375	2.48416
840	2.47887	4.32078			2.30547	2.43771	2.47582	2.48174
840	2.47183	4.51054			2.04498	2.39966	2.47178	2.4674
840	2.44366	4.78614			2.09505	2.31609	2.39777	2.42795
840	2.37324	5.01657			2.08769	2.23472	2.32114	2.36304
		Compressor efficiency characteristic prediction points
Speed	Flow	Efficiency		Algorithm	BP	RBF	Elman	SVM
400	0.545694	0.76			0.740553	0.778536	0.739312	0.747291
400	0.658172	0.78			0.779394	0.782672	0.754787	0.772677
400	0.781195	0.78			0.789986	0.773769	0.768013	0.784567
400	0.823374	0.76			0.775018	0.769415	0.74886	0.77409
400	0.847979	0.74			0.756898	0.753417	0.723529	0.751766
400	0.865554	0.72			0.736349	0.741184	0.699725	0.739291
400	0.879613	0.7			0.713275	0.690913	0.696685	0.686781
400	0.900703	0.65			0.663274	0.654702	0.692129	0.641697
Speed	Flow	Efficiency		Algorithm	BP	RBF	Elman	SVM
600	1.47012	0.65			0.660538	0.763196	0.746746	0.724592
600	1.45606	0.7			0.692397	0.768557	0.749543	0.740553
600	1.44552	0.72			0.716294	0.772293	0.751639	0.755846
600	1.43497	0.74			0.73803	0.775792	0.753738	0.761379
600	1.42091	0.76			0.761583	0.780071	0.756534	0.777611
600	1.39982	0.78			0.78419	0.785687	0.760729	0.78867
600	1.33656	0.8			0.800617	0.796708	0.783308	0.801866
600	1.18893	0.8			0.800301	0.78848	0.802601	0.794228
600	1.0413	0.78			0.779651	0.732748	0.801729	0.781483
Speed	Flow	Efficiency		Algorithm	BP	RBF	Elman	SVM
840	2.48594	0.65			0.625731	0.786866	0.746795	0.714288
840	2.48243	0.7			0.643174	0.78919	0.747527	0.719982
840	2.47891	0.72			0.659221	0.791495	0.748262	0.725824
840	2.4754	0.74			0.673864	0.793768	0.748994	0.732783
840	2.46837	0.76			0.699439	0.798232	0.750461	0.745041
840	2.43673	0.78			0.7667	0.81698	0.75706	0.785543
