# Supplementary material for: Compressor performance modelling method based on support vector machine nonlinear regression algorithm
Source: R Soc Open Sci. 2020 Jan 8;7(1):191596. doi: 10.1098/rsos.191596 (PMC7029895; doi:10.1098/rsos.191596)
Supplement: The compressor characteristics test points data [file rsos191596supp9.xlsx]

## Sheet: Sheet1
Compressor flow characteristic test points					Compressor efficiency characteristic test points
Speed	Flow	Pressure ratio			Speed	Flow	Pressure ratio	Efficiency
400	0.90493	1.375			400	0.545694	1.54628	0.76
400	0.862676	1.43825			400	0.658172	1.5237	0.78
400	0.802817	1.47892			400	0.781195	1.4921	0.78
400	0.728873	1.50602			400	0.823374	1.46953	0.76
400	0.651408	1.52861			400	0.847979	1.45147	0.74
400	0.584507	1.54217			400	0.865554	1.43341	0.72
400	0.510563	1.5512			400	0.879613	1.41535	0.7
420	0.954225	1.42438			400	0.900703	1.37472	0.65
420	0.915493	1.50113			420	0.584359	1.61851	0.76
420	0.841549	1.54628			420	0.686292	1.59594	0.78
420	0.767606	1.57788			420	0.840949	1.55079	0.78
420	0.690141	1.59594			420	0.879613	1.52822	0.76
420	0.623239	1.60948			420	0.900703	1.51016	0.74
420	0.542254	1.62302			420	0.918278	1.4921	0.72
440	1.00704	1.47892			420	0.932337	1.47404	0.7
440	0.954225	1.5738			420	0.953427	1.42438	0.65
440	0.883803	1.62349			440	0.626538	1.69074	0.76
440	0.795775	1.65512			440	0.721441	1.67269	0.78
440	0.735915	1.66867			440	0.900703	1.614	0.78
440	0.658451	1.68223			440	0.935852	1.59594	0.76
440	0.577465	1.69578			440	0.956942	1.57336	0.74
460	1.07042	1.53313			440	0.974517	1.55079	0.72
460	1.03521	1.60994			440	0.988576	1.52822	0.7
460	0.978873	1.67771			440	1.00615	1.47856	0.65
460	0.894366	1.71386			460	1.06591	1.53273	0.65
460	0.806338	1.74096			460	1.04833	1.59142	0.7
460	0.721831	1.75904			460	1.03427	1.61851	0.72
460	0.623239	1.77711			460	1.0167	1.64108	0.74
480	1.13028	1.59639			460	0.995606	1.66366	0.76
480	1.07746	1.71386			460	0.960457	1.69074	0.78
480	0.992958	1.78163			460	0.756591	1.74944	0.78
480	0.90493	1.81325			460	0.668717	1.76298	0.76
480	0.820423	1.82681			480	0.717926	1.85327	0.76
480	0.75	1.84036			480	0.795255	1.83521	0.78
480	0.683099	1.85843			480	1.02021	1.76298	0.78
500	1.19014	1.65463			480	1.05888	1.73589	0.76
500	1.16197	1.74492			480	1.07996	1.7088	0.74
500	1.09507	1.84424			480	1.09402	1.68172	0.72
500	1.00352	1.88939			480	1.10105	1.65463	0.7
500	0.911972	1.91196			480	1.12566	1.59142	0.65
500	0.841549	1.92551			500	1.18893	1.65011	0.65
500	0.746479	1.94808			500	1.16784	1.72235	0.7
520	1.25352	1.71837			500	1.15378	1.74944	0.72
520	1.22183	1.84036			500	1.14323	1.78104	0.74
520	1.16549	1.9262			500	1.12214	1.81264	0.76
520	1.07042	1.9759			500	1.08699	1.84424	0.78
520	0.992958	1.99849			500	0.840949	1.92551	0.78
520	0.897887	2.02108			500	0.760105	1.94357	0.76
520	0.806338	2.04367			520	1.2522	1.71783	0.65
540	1.32394	1.79066			520	1.23462	1.79458	0.7
540	1.28873	1.92169			520	1.22408	1.8307	0.72
540	1.24296	2.01205			520	1.21353	1.86682	0.74
540	1.16901	2.06627			520	1.19244	1.89842	0.76
540	1.06338	2.10693			520	1.15729	1.93002	0.78
540	0.971831	2.12048			520	0.890158	2.02483	0.78
540	0.866197	2.14307			520	0.809315	2.03837	0.76
560	1.39437	1.86295			540	1.3225	1.79007	0.65
560	1.36972	1.98946			540	1.30141	1.87133	0.7
560	1.33099	2.09789			540	1.29438	1.90745	0.72
560	1.23944	2.17922			540	1.28383	1.94808	0.74
560	1.11972	2.21536			540	1.26626	1.98871	0.76
560	1.02817	2.23343			540	1.23462	2.02032	0.78
560	0.933099	2.25602			540	1.16784	2.06998	0.8
580	1.47183	1.9488			540	0.939367	2.12867	0.78
580	1.44366	2.09789			560	1.39279	1.8623	0.65
580	1.40141	2.2244			560	1.37522	1.9526	0.7
580	1.31338	2.29669			560	1.36819	1.99774	0.72
580	1.22183	2.32831			560	1.35764	2.03386	0.74
580	1.12676	2.3509			560	1.34359	2.07901	0.76
580	1.00352	2.37801			560	1.31547	2.11061	0.78
600	1.5493	2.03464			560	1.2522	2.16479	0.8
600	1.52465	2.21084			560	1.17838	2.2009	0.8
600	1.48239	2.34639			560	0.985062	2.23702	0.78
600	1.37324	2.43223			580	1.47012	1.94357	0.65
600	1.28873	2.46386			580	1.45606	2.04289	0.7
600	1.16901	2.49096			580	1.44552	2.08804	0.72
600	1.07042	2.50904			580	1.43497	2.12867	0.74
620	1.63732	2.125			580	1.42091	2.17833	0.76
620	1.61972	2.28765			580	1.39982	2.22348	0.78
620	1.58451	2.45482			580	1.33656	2.28217	0.8
620	1.47183	2.56777			580	1.18893	2.33634	0.8
620	1.36268	2.60843			580	1.0413	2.36343	0.78
620	1.25704	2.64006			600	1.47012	1.94357	0.65
620	1.14085	2.65361			600	1.45606	2.04289	0.7
640	1.72887	2.23343			600	1.44552	2.08804	0.72
640	1.70423	2.44127			600	1.43497	2.12867	0.74
640	1.67606	2.60392			600	1.42091	2.17833	0.76
640	1.59155	2.6988			600	1.39982	2.22348	0.78
640	1.5	2.74398			600	1.33656	2.28217	0.8
640	1.39437	2.78012			600	1.18893	2.33634	0.8
640	1.22183	2.80723			600	1.0413	2.36343	0.78
660	1.82042	2.33735			620	1.63533	2.12415	0.65
660	1.80282	2.52711			620	1.62127	2.24153	0.7
660	1.78169	2.71235			620	1.61775	2.29571	0.72
660	1.70423	2.84789			620	1.61072	2.34989	0.74
660	1.59155	2.91566			620	1.60018	2.39955	0.76
660	1.47535	2.95181			620	1.58612	2.45824	0.78
660	1.30986	2.9744			620	1.52988	2.52144	0.8
680	1.90845	2.4503			620	1.29086	2.6298	0.8
680	1.89085	2.68072			620	1.15026	2.65237	0.78
680	1.87676	2.83886			640	1.7232	2.22348	0.65
680	1.82042	3.00151			640	1.71265	2.35892	0.7
680	1.7007	3.08735			640	1.70562	2.41309	0.72
680	1.56338	3.13253			640	1.69859	2.47178	0.74
680	1.40493	3.15512			640	1.69156	2.52596	0.76
700	2	2.57681			640	1.6775	2.58916	0.78
700	1.97887	2.8253			640	1.63181	2.65688	0.8
700	1.96127	3.04217			640	1.52636	2.73363	0.81
700	1.90493	3.18675			640	1.34359	2.79233	0.8
700	1.78873	3.27711			660	1.8181	2.33183	0.65
700	1.66197	3.32229			660	1.80404	2.48081	0.7
700	1.48239	3.34488			660	1.79701	2.5395	0.72
720	2.09155	2.70203			660	1.78998	2.60271	0.74
720	2.07394	2.91874			660	1.78295	2.67043	0.76
720	2.05634	3.1219			660	1.76889	2.73815	0.78
720	2.02817	3.32054			660	1.73374	2.81941	0.8
720	1.91549	3.44244			660	1.65993	2.8781	0.81
720	1.77113	3.51919			660	1.50527	2.94582	0.81
720	1.60563	3.55079			660	1.39279	2.96388	0.8
740	2.17606	2.84337			680	1.89895	2.44018	0.65
740	2.16197	3.04669			680	1.89543	2.60271	0.7
740	2.15141	3.23645			680	1.8884	2.67494	0.72
740	2.13028	3.45783			680	1.88137	2.74718	0.74
740	2.03521	3.625			680	1.87434	2.8149	0.76
740	1.91549	3.70633			680	1.8638	2.89165	0.78
740	1.73239	3.76506			680	1.82865	2.98194	0.8
760	2.26408	2.99247			680	1.76538	3.04063	0.81
760	2.24648	3.25452			680	1.558	3.13544	0.81
760	2.23239	3.50301			680	1.44903	3.1535	0.8
760	2.2007	3.7244			700	1.99736	2.57562	0.65
760	2.10563	3.85994			700	1.98682	2.74718	0.7
760	2.00352	3.93223			700	1.97979	2.8149	0.72
760	1.83803	4.00452			700	1.97276	2.89616	0.74
780	2.34507	3.13705			700	1.96573	2.97743	0.76
780	2.33099	3.45331			700	1.9587	3.06321	0.78
780	2.3169	3.6747			700	1.93058	3.14898	0.8
780	2.30282	3.85542			700	1.87083	3.2167	0.81
780	2.24296	4.03163			700	1.6283	3.32054	0.81
780	2.12324	4.15813			700	1.52285	3.34763	0.8
780	1.94718	4.26657			720	2.08524	2.70203	0.65
800	2.41197	3.30873			720	2.07118	2.88713	0.7
800	2.40141	3.50301			720	2.06766	2.9684	0.72
800	2.39085	3.80572			720	2.06063	3.05418	0.74
800	2.38028	4.05873			720	2.05009	3.1219	0.76
800	2.32042	4.27108			720	2.04306	3.22122	0.78
800	2.21479	4.42922			720	2.01845	3.32957	0.8
800	2.07042	4.52861			720	1.9587	3.40632	0.81
820	2.45423	3.46687			720	1.70914	3.52822	0.81
820	2.44366	3.76054			720	1.60369	3.55079	0.8
820	2.44366	3.92319			740	2.17311	2.84199	0.65
820	2.43662	4.16717			740	2.15905	3.04063	0.7
820	2.41549	4.40211			740	2.15202	3.1219	0.72
820	2.35915	4.60994			740	2.14851	3.22122	0.74
820	2.23944	4.7997			740	2.14499	3.32054	0.76
840	2.49296	3.67018			740	2.13093	3.41986	0.78
840	2.48944	3.9503			740	2.0993	3.53725	0.8
840	2.48239	4.14006			740	2.03251	3.62302	0.81
840	2.47887	4.32078			740	1.8181	3.74492	0.8
840	2.47183	4.51054			760	2.25747	2.97743	0.65
840	2.44366	4.78614			760	2.24692	3.2167	0.7
840	2.37324	5.01657			760	2.24341	3.307	0.72
					760	2.23638	3.41084	0.74
					760	2.22583	3.51467	0.76
					760	2.2188	3.62754	0.78
					760	2.17663	3.77201	0.8
					760	2.06766	3.88939	0.81
					760	1.96573	3.94808	0.81
					780	2.33831	3.13093	0.65
					780	2.32777	3.38375	0.7
					780	2.32777	3.49661	0.72
					780	2.31722	3.60045	0.74
					780	2.31019	3.71783	0.76
					780	2.29965	3.84424	0.78
					780	2.24341	4.02935	0.8
					800	2.40861	3.31151	0.65
					800	2.39807	3.58239	0.7
					800	2.39104	3.69074	0.72
					800	2.38752	3.80813	0.74
					800	2.38401	3.9526	0.76
					800	2.37346	4.11061	0.78
					800	2.28559	4.3228	0.8
					800	2.07469	4.52144	0.8
					820	2.45079	3.47404	0.65
					820	2.44376	3.76749	0.7
					820	2.43673	3.90745	0.72
					820	2.43673	4.05192	0.74
					820	2.4297	4.19187	0.76
					820	2.41213	4.39052	0.78
					840	2.48594	3.65914	0.65
					840	2.48243	3.97968	0.7
					840	2.47891	4.12867	0.72
					840	2.4754	4.2912	0.74
					840	2.46837	4.48081	0.76
					840	2.43673	4.77878	0.78
